# Supplementary material for: SiOC Screens with Aligned and Adjustable Pore Structure for Screen Channel Liquid Acquisition Device
Source: Materials (Basel). 2023 Jan 25;16(3):1063. doi: 10.3390/ma16031063 (PMC9920289; doi:10.3390/ma16031063)
Supplement: Supplementary file 1 [file materials-16-01063-s001.zip]

Archive with 1 entries (1 files):
- materials-2143994-supplementary.pdf
